# Supplementary material for: Development of a Multiplex Real-Time PCR Assay for Predicting Macrolide and Tetracycline Resistance Associated with Bacterial Pathogens of Bovine Respiratory Disease
Source: Pathogens. 2021 Jan 13;10(1):64. doi: 10.3390/pathogens10010064 (PMC7828349; doi:10.3390/pathogens10010064)
Supplement: Supplementary file 1 [file pathogens-10-00064-s001.zip]

Archive with 4 entries (4 files):
- Supplementary materials - Table S1.xlsx
- Supplementary materials - Table S2_S4_S5_S6_R1.docx
- Supplementary materials - Table S3.xlsx
- Supplementary materials - Text_R1.docx
