# Supplementary material for: Development of a Multiplex Real-Time PCR Assay for Predicting Macrolide and Tetracycline Resistance Associated with Bacterial Pathogens of Bovine Respiratory Disease
Source: Pathogens. 2021 Jan 13;10(1):64. doi: 10.3390/pathogens10010064 (PMC7828349; doi:10.3390/pathogens10010064)
Supplement: Supplementary file 1 [file pathogens-10-00064-s001.zip › Supplementary materials - Table S1.xlsx]

## Sheet: Sheet1
Supplementary materials - Table S3: M. haemolytica in silico primer and probes analysis
Isolate Minilims Number	Isolate MiSeq Library Number	Genotype	Subtype						TetR forward (2 locations on ICE)	TetR Probe (2 locations on ICE)	TetR Reverse (2 locations on ICE)	Erm forward	Erm probe	Erm reverse	Msr forward	Msr probe	Msr reverse	Mph forward	Mph probe	Mph reverse
				tetH	erm42	msrE	mphE	Resistance gene combinationb	TTTGGCTTTCTTGATGCTCTTG	CGCAATAGAGCTTAATGCATACACGGC	GTGATGCTGGGTTTAGTCTATCT	GCCGTTAATGCTATTGAGTTCG	AGTGTATTGGCTGATAAGTTGAGCCATG	CGGCTTCAATAATAGACACATTTGA	GGGTGGTTACTCGGATTACTTG	AGCGACAACACCAAGCCGTAGAAT	CTCCCGTTCCTTCATCATCAG	TTGGAAACCCGCTACAGAAA	TGATGTTCTATGGGCAGATTTCACCCA	GCTCCATCCTTTGAAGCTAGT
1268	1676	2	b	Yes	No	No	No	1	No variation either location	No variation either location	No variation either location	no gene	no gene	no gene	no gene	no gene	no gene	no gene	no gene	no gene
1272	3541	2	b	Yes	No	No	No	1	No variation either location	No variation either location	No variation either location	no gene	no gene	no gene	no gene	no gene	no gene	no gene	no gene	no gene
1275	1677	2	b	Yes	No	No	No	1	No variation either location	No variation either location	No variation either location	no gene	no gene	no gene	no gene	no gene	no gene	no gene	no gene	no gene
1281	12653	2	b	Yes	No	No	No	1	No variation either location	No variation either location	No variation either location	no gene	no gene	no gene	no gene	no gene	no gene	no gene	no gene	no gene
1286	1722	2	b	Yes	No	No	No	1	No variation either location	No variation either location	No variation either location	no gene	no gene	no gene	no gene	no gene	no gene	no gene	no gene	no gene
1287	3219	2	b	Yes	No	No	No	1	No variation either location	No variation either location	No variation either location	no gene	no gene	no gene	no gene	no gene	no gene	no gene	no gene	no gene
1293	3222	2	b	Yes	No	No	No	1	No variation either location	No variation either location	No variation either location	no gene	no gene	no gene	no gene	no gene	no gene	no gene	no gene	no gene
1294	3223	2	b	Yes	No	No	No	1	No variation either location	No variation either location	No variation either location	no gene	no gene	no gene	no gene	no gene	no gene	no gene	no gene	no gene
1299	3224	2	b	Yes	No	No	No	1	No variation either location	No variation either location	No variation either location	no gene	no gene	no gene	no gene	no gene	no gene	no gene	no gene	no gene
1317	3227	2	b	Yes	No	No	No	1	No variation either location	No variation either location	No variation either location	no gene	no gene	no gene	no gene	no gene	no gene	no gene	no gene	no gene
1320	1679	2	b	Yes	No	No	No	1	No variation either location	No variation either location	No variation either location	no gene	no gene	no gene	no gene	no gene	no gene	no gene	no gene	no gene
1329	6450	1	c (without maximum-likelihood support)	Yes	No	No	No	1	No variation either location	No variation either location	No variation either location	no gene	no gene	no gene	no gene	no gene	no gene	no gene	no gene	no gene
1331	1680	2	b	Yes	No	No	No	1	No variation either location	No variation either location	No variation either location	no gene	no gene	no gene	no gene	no gene	no gene	no gene	no gene	no gene
1339	5277	2	b	Yes	No	No	No	1	No variation either location	No variation either location	No variation either location	no gene	no gene	no gene	no gene	no gene	no gene	no gene	no gene	no gene
1341	1681	2	b	Yes	No	No	No	1	No variation either location	No variation either location	No variation either location	no gene	no gene	no gene	no gene	no gene	no gene	no gene	no gene	no gene
1343	5278	2	b	Yes	No	No	No	1	No variation either location	No variation either location	No variation either location	no gene	no gene	no gene	no gene	no gene	no gene	no gene	no gene	no gene
1350	3543	2	b	Yes	No	No	No	1	No variation either location	No variation either location	No variation either location	no gene	no gene	no gene	no gene	no gene	no gene	no gene	no gene	no gene
1351	11521	2	b	Yes	No	No	No	1	No variation either location	No variation either location	No variation either location	no gene	no gene	no gene	no gene	no gene	no gene	no gene	no gene	no gene
1352	1621	2	b	Yes	No	No	No	1	No variation either location	No variation either location	No variation either location	no gene	no gene	no gene	no gene	no gene	no gene	no gene	no gene	no gene
1366	3232	2	b	Yes	No	No	No	1	No variation either location	No variation either location	No variation either location	no gene	no gene	no gene	no gene	no gene	no gene	no gene	no gene	no gene
1378	3234	2	b	Yes	No	No	No	1	No variation either location	No variation either location	No variation either location	no gene	no gene	no gene	no gene	no gene	no gene	no gene	no gene	no gene
1384	3235	2	b	Yes	No	No	No	1	No variation either location	No variation either location	No variation either location	no gene	no gene	no gene	no gene	no gene	no gene	no gene	no gene	no gene
1386	5283	2	b	Yes	No	No	No	1	No variation either location	No variation either location	No variation either location	no gene	no gene	no gene	no gene	no gene	no gene	no gene	no gene	no gene
1389	5284	2	b	Yes	No	No	No	1	No variation either location	No variation either location	No variation either location	no gene	no gene	no gene	no gene	no gene	no gene	no gene	no gene	no gene
1390	3236	2	b	Yes	No	No	No	1	No variation either location	No variation either location	No variation either location	no gene	no gene	no gene	no gene	no gene	no gene	no gene	no gene	no gene
1401	3239	2	b	Yes	No	No	No	1	No variation either location	No variation either location	No variation either location	no gene	no gene	no gene	no gene	no gene	no gene	no gene	no gene	no gene
1408	1685	2	b	Yes	No	No	No	1	No variation either location	No variation either location	No variation either location	no gene	no gene	no gene	no gene	no gene	no gene	no gene	no gene	no gene
1411	1686	2	b	Yes	No	No	No	1	No variation either location	No variation either location	No variation either location	no gene	no gene	no gene	no gene	no gene	no gene	no gene	no gene	no gene
1412	3241	2	b	Yes	No	No	No	1	No variation either location	No variation either location	No variation either location	no gene	no gene	no gene	no gene	no gene	no gene	no gene	no gene	no gene
1428	3245	2	b	Yes	No	No	No	1	No variation either location	No variation either location	No variation either location	no gene	no gene	no gene	no gene	no gene	no gene	no gene	no gene	no gene
1458	1625	2	b	Yes	No	No	No	1	No variation either location	No variation either location	No variation either location	no gene	no gene	no gene	no gene	no gene	no gene	no gene	no gene	no gene
1461	11522	2	b	Yes	No	No	No	1	No variation either location	No variation either location	No variation either location	no gene	no gene	no gene	no gene	no gene	no gene	no gene	no gene	no gene
1473	3251	2	b	Yes	No	No	No	1	No variation either location	No variation either location	No variation either location	no gene	no gene	no gene	no gene	no gene	no gene	no gene	no gene	no gene
1478	3253	2	b	Yes	No	No	No	1	No variation either location	No variation either location	No variation either location	no gene	no gene	no gene	no gene	no gene	no gene	no gene	no gene	no gene
1486	3254	2	b	Yes	No	No	No	1	No variation either location	No variation either location	No variation either location	no gene	no gene	no gene	no gene	no gene	no gene	no gene	no gene	no gene
1487	3255	2	b	Yes	No	No	No	1	No variation either location	No variation either location	No variation either location	no gene	no gene	no gene	no gene	no gene	no gene	no gene	no gene	no gene
1499	3259	2	b	Yes	No	No	No	1	No variation either location	No variation either location	No variation either location	no gene	no gene	no gene	no gene	no gene	no gene	no gene	no gene	no gene
1503	3261	2	b	Yes	No	No	No	1	No variation either location	No variation either location	No variation either location	no gene	no gene	no gene	no gene	no gene	no gene	no gene	no gene	no gene
1509	3262	2	b	Yes	No	No	No	1	No variation either location	No variation either location	No variation either location	no gene	no gene	no gene	no gene	no gene	no gene	no gene	no gene	no gene
1512	1629	2	b	Yes	No	No	No	1	No variation either location	No variation either location	No variation either location	no gene	no gene	no gene	no gene	no gene	no gene	no gene	no gene	no gene
1521	3264	2	b	Yes	No	No	No	1	No variation either location	No variation either location	No variation either location	no gene	no gene	no gene	no gene	no gene	no gene	no gene	no gene	no gene
1528	3266	2	b	Yes	No	No	No	1	No variation either location	No variation either location	No variation either location	no gene	no gene	no gene	no gene	no gene	no gene	no gene	no gene	no gene
1534	1693	2	b	Yes	No	No	No	1	No variation either location	No variation either location	No variation either location	no gene	no gene	no gene	no gene	no gene	no gene	no gene	no gene	no gene
1536	3267	2	b	Yes	No	No	No	1	No variation either location	No variation either location	No variation either location	no gene	no gene	no gene	no gene	no gene	no gene	no gene	no gene	no gene
1547	1632	2	b	Yes	No	No	No	1	No variation either location	No variation either location	No variation either location	no gene	no gene	no gene	no gene	no gene	no gene	no gene	no gene	no gene
1553	3272	2	b	Yes	No	No	No	1	No variation either location	No variation either location	No variation either location	no gene	no gene	no gene	no gene	no gene	no gene	no gene	no gene	no gene
1555	3274	2	b	Yes	No	No	No	1	No variation either location	No variation either location	No variation either location	no gene	no gene	no gene	no gene	no gene	no gene	no gene	no gene	no gene
1590	3554	2	b	Yes	No	No	No	1	No variation either location	No variation either location	No variation either location	no gene	no gene	no gene	no gene	no gene	no gene	no gene	no gene	no gene
1593	3556	2	b	Yes	No	No	No	1	No variation either location	No variation either location	No variation either location	no gene	no gene	no gene	no gene	no gene	no gene	no gene	no gene	no gene
1604	1637	2	b	Yes	No	No	No	1	No variation either location	No variation either location	No variation either location	no gene	no gene	no gene	no gene	no gene	no gene	no gene	no gene	no gene
1617	3557	2	b	Yes	No	No	No	1	No variation either location	No variation either location	No variation either location	no gene	no gene	no gene	no gene	no gene	no gene	no gene	no gene	no gene
1625	3558	2	b	Yes	No	No	No	1	No variation either location	No variation either location	No variation either location	no gene	no gene	no gene	no gene	no gene	no gene	no gene	no gene	no gene
1626	3300	2	b	Yes	No	No	No	1	No variation either location	No variation either location	No variation either location	no gene	no gene	no gene	no gene	no gene	no gene	no gene	no gene	no gene
1631	3302	2	b	Yes	No	No	No	1	No variation either location	No variation either location	No variation either location	no gene	no gene	no gene	no gene	no gene	no gene	no gene	no gene	no gene
1644	3277	2	b	Yes	No	No	No	1	No variation either location	No variation either location	No variation either location	no gene	no gene	no gene	no gene	no gene	no gene	no gene	no gene	no gene
1273	3361	2	b	Yes	No	No	No	1	No variation either location	No variation either location	No variation either location	no gene	no gene	no gene	no gene	no gene	no gene	no gene	no gene	no gene
1276	3363	2	b	Yes	No	No	No	1	No variation either location	No variation either location	No variation either location	no gene	no gene	no gene	no gene	no gene	no gene	no gene	no gene	no gene
1284	3367	2	b	Yes	No	No	No	1	No variation either location	No variation either location	No variation either location	no gene	no gene	no gene	no gene	no gene	no gene	no gene	no gene	no gene
1297	3372	2	b	Yes	No	No	No	1	No variation either location	No variation either location	No variation either location	no gene	no gene	no gene	no gene	no gene	no gene	no gene	no gene	no gene
1311	3377	2	b	Yes	No	No	No	1	No variation either location	No variation either location	No variation either location	no gene	no gene	no gene	no gene	no gene	no gene	no gene	no gene	no gene
1315	3379	2	b	Yes	No	No	No	1	No variation either location	No variation either location	No variation either location	no gene	no gene	no gene	no gene	no gene	no gene	no gene	no gene	no gene
1319	3380	2	b	Yes	No	No	No	1	No variation either location	No variation either location	No variation either location	no gene	no gene	no gene	no gene	no gene	no gene	no gene	no gene	no gene
1333	4013	2	b	Yes	No	No	No	1	No variation either location	No variation either location	No variation either location	no gene	no gene	no gene	no gene	no gene	no gene	no gene	no gene	no gene
1340	4141, 4805	2	b	Yes	No	No	No	1	No variation either location	No variation either location	No variation either location	no gene	no gene	no gene	no gene	no gene	no gene	no gene	no gene	no gene
1348	4809	2	b	Yes	No	No	No	1	No variation either location	No variation either location	No variation either location	no gene	no gene	no gene	no gene	no gene	no gene	no gene	no gene	no gene
1353	4811	2	b	Yes	No	No	No	1	No variation either location	No variation either location	No variation either location	no gene	no gene	no gene	no gene	no gene	no gene	no gene	no gene	no gene
1363	6451	1	e	Yes	No	No	No	1	No variation either location	No variation either location	No variation either location	no gene	no gene	no gene	no gene	no gene	no gene	no gene	no gene	no gene
1368	5281	2	b	Yes	No	No	No	1	No variation either location	No variation either location	No variation either location	no gene	no gene	no gene	no gene	no gene	no gene	no gene	no gene	no gene
1373	4822	2	b	Yes	No	No	No	1	No variation either location	No variation either location	No variation either location	no gene	no gene	no gene	no gene	no gene	no gene	no gene	no gene	no gene
1379	4825	2	b	Yes	No	No	No	1	No variation either location	No variation either location	No variation either location	no gene	no gene	no gene	no gene	no gene	no gene	no gene	no gene	no gene
1380	4826	2	b	Yes	No	No	No	1	No variation either location	No variation either location	No variation either location	no gene	no gene	no gene	no gene	no gene	no gene	no gene	no gene	no gene
1382	4827	2	b recombinant type 2	Yes	No	No	No	1	No variation either location	No variation either location	No variation either location	no gene	no gene	no gene	no gene	no gene	no gene	no gene	no gene	no gene
1385	4828	2	b	Yes	No	No	No	1	No variation either location	No variation either location	No variation either location	no gene	no gene	no gene	no gene	no gene	no gene	no gene	no gene	no gene
1387	4829	2	b	Yes	No	No	No	1	No variation either location	No variation either location	No variation either location	no gene	no gene	no gene	no gene	no gene	no gene	no gene	no gene	no gene
1391	4830	2	b	Yes	No	No	No	1	No variation either location	No variation either location	No variation either location	no gene	no gene	no gene	no gene	no gene	no gene	no gene	no gene	no gene
1393	5285	2	b	Yes	No	No	No	1	No variation either location	No variation either location	No variation either location	no gene	no gene	no gene	no gene	no gene	no gene	no gene	no gene	no gene
1398	4833	2	b	Yes	No	No	No	1	No variation either location	No variation either location	No variation either location	no gene	no gene	no gene	no gene	no gene	no gene	no gene	no gene	no gene
1409	4839	2	b	Yes	No	No	No	1	No variation either location	No variation either location	No variation either location	no gene	no gene	no gene	no gene	no gene	no gene	no gene	no gene	no gene
1413	4840	2	b	Yes	No	No	No	1	No variation either location	No variation either location	No variation either location	no gene	no gene	no gene	no gene	no gene	no gene	no gene	no gene	no gene
1423	5294	2	b	Yes	No	No	No	1	No variation either location	No variation either location	No variation either location	no gene	no gene	no gene	no gene	no gene	no gene	no gene	no gene	no gene
1447	5298	2	b	Yes	No	No	No	1	No variation either location	No variation either location	No variation either location	no gene	no gene	no gene	no gene	no gene	no gene	no gene	no gene	no gene
1456	3893	2	b	Yes	No	No	No	1	No variation either location	No variation either location	No variation either location	no gene	no gene	no gene	no gene	no gene	no gene	no gene	no gene	no gene
1466	5299	2	b	Yes	No	No	No	1	No variation either location	No variation either location	No variation either location	no gene	no gene	no gene	no gene	no gene	no gene	no gene	no gene	no gene
1468	5300	2	b	Yes	No	No	No	1	No variation either location	No variation either location	No variation either location	no gene	no gene	no gene	no gene	no gene	no gene	no gene	no gene	no gene
1470	5301	2	b	Yes	No	No	No	1	No variation either location	No variation either location	No variation either location	no gene	no gene	no gene	no gene	no gene	no gene	no gene	no gene	no gene
1471	5302	2	b	Yes	No	No	No	1	No variation either location	No variation either location	No variation either location	no gene	no gene	no gene	no gene	no gene	no gene	no gene	no gene	no gene
1476	5305	2	b	Yes	No	No	No	1	No variation either location	No variation either location	No variation either location	no gene	no gene	no gene	no gene	no gene	no gene	no gene	no gene	no gene
1477	5306	2	b	Yes	No	No	No	1	No variation either location	No variation either location	No variation either location	no gene	no gene	no gene	no gene	no gene	no gene	no gene	no gene	no gene
1485	3308	2	b	Yes	No	No	No	1	No variation either location	No variation either location	No variation either location	no gene	no gene	no gene	no gene	no gene	no gene	no gene	no gene	no gene
1492	3470	2	b	Yes	No	No	No	1	No variation either location	No variation either location	No variation either location	no gene	no gene	no gene	no gene	no gene	no gene	no gene	no gene	no gene
1494	3472	2	b	Yes	No	No	No	1	No variation either location	No variation either location	No variation either location	no gene	no gene	no gene	no gene	no gene	no gene	no gene	no gene	no gene
1519	3483	2	b	Yes	No	No	No	1	No variation either location	No variation either location	No variation either location	no gene	no gene	no gene	no gene	no gene	no gene	no gene	no gene	no gene
1524	3485	2	b	Yes	No	No	No	1	No variation either location	No variation either location	No variation either location	no gene	no gene	no gene	no gene	no gene	no gene	no gene	no gene	no gene
1531	3491	2	b	Yes	No	No	No	1	No variation either location	No variation either location	No variation either location	no gene	no gene	no gene	no gene	no gene	no gene	no gene	no gene	no gene
1544	3497	1	e	Yes	No	No	No	1	No variation either location	No variation either location	No variation either location	no gene	no gene	no gene	no gene	no gene	no gene	no gene	no gene	no gene
1556	3502	2	b	Yes	No	No	No	1	No variation either location	No variation either location	No variation either location	no gene	no gene	no gene	no gene	no gene	no gene	no gene	no gene	no gene
1558	5288	2	b	Yes	No	No	No	1	No variation either location	No variation either location	No variation either location	no gene	no gene	no gene	no gene	no gene	no gene	no gene	no gene	no gene
1562	3505	2	b	Yes	No	No	No	1	No variation either location	No variation either location	No variation either location	no gene	no gene	no gene	no gene	no gene	no gene	no gene	no gene	no gene
1568	3508	2	b	Yes	No	No	No	1	No variation either location	No variation either location	No variation either location	no gene	no gene	no gene	no gene	no gene	no gene	no gene	no gene	no gene
1579	3511	2	b	Yes	No	No	No	1	No variation either location	No variation either location	No variation either location	no gene	no gene	no gene	no gene	no gene	no gene	no gene	no gene	no gene
1581	3513	2	b	Yes	No	No	No	1	No variation either location	No variation either location	No variation either location	no gene	no gene	no gene	no gene	no gene	no gene	no gene	no gene	no gene
1587	3517	2	b	Yes	No	No	No	1	No variation either location	No variation either location	No variation either location	no gene	no gene	no gene	no gene	no gene	no gene	no gene	no gene	no gene
1592	3518	2	b	Yes	No	No	No	1	No variation either location	No variation either location	No variation either location	no gene	no gene	no gene	no gene	no gene	no gene	no gene	no gene	no gene
1632	3531	2	b	Yes	No	No	No	1	No variation either location	No variation either location	No variation either location	no gene	no gene	no gene	no gene	no gene	no gene	no gene	no gene	no gene
1635	3533	2	b	Yes	No	No	No	1	No variation either location	No variation either location	No variation either location	no gene	no gene	no gene	no gene	no gene	no gene	no gene	no gene	no gene
23428	3575, 4513	2	b	Yes	No	No	No	1	No variation either location	No variation either location	No variation either location	no gene	no gene	no gene	no gene	no gene	no gene	no gene	no gene	no gene
23508	3654	2	b	Yes	No	No	No	1	No variation either location	No variation either location	No variation either location	no gene	no gene	no gene	no gene	no gene	no gene	no gene	no gene	no gene
28533	3767	2	b	Yes	No	No	No	1	No variation either location	No variation either location	No variation either location	no gene	no gene	no gene	no gene	no gene	no gene	no gene	no gene	no gene
23278	3595	1	not subtyped due to missing data	Yes	No	No	No	1	No variation either location	No variation either location	No variation either location	no gene	no gene	no gene	no gene	no gene	no gene	no gene	no gene	no gene
37836	4043	2	b	Yes	No	No	No	1	No variation either location	No variation either location	No variation either location	no gene	no gene	no gene	no gene	no gene	no gene	no gene	no gene	no gene
32563	3648, 4507	2	b	Yes	No	No	No	1	No variation either location	No variation either location	No variation either location	no gene	no gene	no gene	no gene	no gene	no gene	no gene	no gene	no gene
32564	4508	2	b	Yes	No	No	No	1	No variation either location	No variation either location	No variation either location	no gene	no gene	no gene	no gene	no gene	no gene	no gene	no gene	no gene
32567	3826, 4509	2	b	Yes	No	No	No	1	No variation either location	No variation either location	No variation either location	no gene	no gene	no gene	no gene	no gene	no gene	no gene	no gene	no gene
32568	3827, 4510	2	b	Yes	No	No	No	1	No variation either location	No variation either location	No variation either location	no gene	no gene	no gene	no gene	no gene	no gene	no gene	no gene	no gene
32569	4515	2	b	Yes	No	No	No	1	No variation either location	No variation either location	No variation either location	no gene	no gene	no gene	no gene	no gene	no gene	no gene	no gene	no gene
32570	4516	2	b	Yes	No	No	No	1	No variation either location	No variation either location	No variation either location	no gene	no gene	no gene	no gene	no gene	no gene	no gene	no gene	no gene
32571	4517	2	b	Yes	No	No	No	1	No variation either location	No variation either location	No variation either location	no gene	no gene	no gene	no gene	no gene	no gene	no gene	no gene	no gene
32572	4518	2	b	Yes	No	No	No	1	No variation either location	No variation either location	No variation either location	no gene	no gene	no gene	no gene	no gene	no gene	no gene	no gene	no gene
32573	4519	2	b	Yes	No	No	No	1	No variation either location	No variation either location	No variation either location	no gene	no gene	no gene	no gene	no gene	no gene	no gene	no gene	no gene
32574	4520	2	b	Yes	No	No	No	1	No variation either location	No variation either location	No variation either location	no gene	no gene	no gene	no gene	no gene	no gene	no gene	no gene	no gene
32575	4521	2	b	Yes	No	No	No	1	No variation either location	No variation either location	No variation either location	no gene	no gene	no gene	no gene	no gene	no gene	no gene	no gene	no gene
32576	4522	2	b	Yes	No	No	No	1	No variation either location	No variation either location	No variation either location	no gene	no gene	no gene	no gene	no gene	no gene	no gene	no gene	no gene
32593	4533	2	b	Yes	No	No	No	1	No variation either location	No variation either location	No variation either location	no gene	no gene	no gene	no gene	no gene	no gene	no gene	no gene	no gene
32594	4534	2	b	Yes	No	No	No	1	No variation either location	No variation either location	No variation either location	no gene	no gene	no gene	no gene	no gene	no gene	no gene	no gene	no gene
32595	4535	2	b	Yes	No	No	No	1	No variation either location	No variation either location	No variation either location	no gene	no gene	no gene	no gene	no gene	no gene	no gene	no gene	no gene
32596	4536	2	b	Yes	No	No	No	1	No variation either location	No variation either location	No variation either location	no gene	no gene	no gene	no gene	no gene	no gene	no gene	no gene	no gene
32597	4537	2	b	Yes	No	No	No	1	No variation either location	No variation either location	No variation either location	no gene	no gene	no gene	no gene	no gene	no gene	no gene	no gene	no gene
32598	4538	2	b	Yes	No	No	No	1	No variation either location	No variation either location	No variation either location	no gene	no gene	no gene	no gene	no gene	no gene	no gene	no gene	no gene
32599	4539	2	b	Yes	No	No	No	1	No variation either location	No variation either location	No variation either location	no gene	no gene	no gene	no gene	no gene	no gene	no gene	no gene	no gene
32600	4540	2	b	Yes	No	No	No	1	No variation either location	No variation either location	No variation either location	no gene	no gene	no gene	no gene	no gene	no gene	no gene	no gene	no gene
32601	4541	2	b	Yes	No	No	No	1	No variation either location	No variation either location	No variation either location	no gene	no gene	no gene	no gene	no gene	no gene	no gene	no gene	no gene
32602	4542	2	b	Yes	No	No	No	1	No variation either location	No variation either location	No variation either location	no gene	no gene	no gene	no gene	no gene	no gene	no gene	no gene	no gene
32603	4543	2	b	Yes	No	No	No	1	No variation either location	No variation either location	No variation either location	no gene	no gene	no gene	no gene	no gene	no gene	no gene	no gene	no gene
32604	4544	2	b	Yes	No	No	No	1	No variation either location	No variation either location	No variation either location	no gene	no gene	no gene	no gene	no gene	no gene	no gene	no gene	no gene
32627	4568	2	not subtyped due to missing data	Yes	No	No	No	1	No variation either location	No variation either location	No variation either location	no gene	no gene	no gene	no gene	no gene	no gene	no gene	no gene	no gene
32628	4569	2	b	Yes	No	No	No	1	No variation either location	No variation either location	No variation either location	no gene	no gene	no gene	no gene	no gene	no gene	no gene	no gene	no gene
32629	4570	2	b	Yes	No	No	No	1	No variation either location	No variation either location	No variation either location	no gene	no gene	no gene	no gene	no gene	no gene	no gene	no gene	no gene
32630	4571	2	b	Yes	No	No	No	1	No variation either location	No variation either location	No variation either location	no gene	no gene	no gene	no gene	no gene	no gene	no gene	no gene	no gene
32631	4572	2	b	Yes	No	No	No	1	No variation either location	No variation either location	No variation either location	no gene	no gene	no gene	no gene	no gene	no gene	no gene	no gene	no gene
32632	4573	2	b	Yes	No	No	No	1	No variation either location	No variation either location	No variation either location	no gene	no gene	no gene	no gene	no gene	no gene	no gene	no gene	no gene
32633	4574	2	b	Yes	No	No	No	1	No variation either location	No variation either location	No variation either location	no gene	no gene	no gene	no gene	no gene	no gene	no gene	no gene	no gene
32634	4575	2	b	Yes	No	No	No	1	No variation either location	No variation either location	No variation either location	no gene	no gene	no gene	no gene	no gene	no gene	no gene	no gene	no gene
32635	4576	2	b	Yes	No	No	No	1	No variation either location	No variation either location	No variation either location	no gene	no gene	no gene	no gene	no gene	no gene	no gene	no gene	no gene
32646	4582	2	b	Yes	No	No	No	1	No variation either location	No variation either location	No variation either location	no gene	no gene	no gene	no gene	no gene	no gene	no gene	no gene	no gene
32647	4583	2	b	Yes	No	No	No	1	No variation either location	No variation either location	No variation either location	no gene	no gene	no gene	no gene	no gene	no gene	no gene	no gene	no gene
32648	4584	2	b	Yes	No	No	No	1	No variation either location	No variation either location	No variation either location	no gene	no gene	no gene	no gene	no gene	no gene	no gene	no gene	no gene
32649	4585	2	b	Yes	No	No	No	1	No variation either location	No variation either location	No variation either location	no gene	no gene	no gene	no gene	no gene	no gene	no gene	no gene	no gene
32712	4613	2	b	Yes	No	No	No	1	No variation either location	No variation either location	No variation either location	no gene	no gene	no gene	no gene	no gene	no gene	no gene	no gene	no gene
32714	4615	2	b	Yes	No	No	No	1	No variation either location	No variation either location	No variation either location	no gene	no gene	no gene	no gene	no gene	no gene	no gene	no gene	no gene
32769	4624	2	b	Yes	No	No	No	1	No variation either location	No variation either location	No variation either location	no gene	no gene	no gene	no gene	no gene	no gene	no gene	no gene	no gene
33222	4577	2	b	Yes	No	No	No	1	No variation either location	No variation either location	No variation either location	no gene	no gene	no gene	no gene	no gene	no gene	no gene	no gene	no gene
33225	4578	2	b	Yes	No	No	No	1	No variation either location	No variation either location	No variation either location	no gene	no gene	no gene	no gene	no gene	no gene	no gene	no gene	no gene
33226	4579	2	b	Yes	No	No	No	1	No variation either location	No variation either location	No variation either location	no gene	no gene	no gene	no gene	no gene	no gene	no gene	no gene	no gene
33227	4580	2	b	Yes	No	No	No	1	No variation either location	No variation either location	No variation either location	no gene	no gene	no gene	no gene	no gene	no gene	no gene	no gene	no gene
33228	4581	2	b	Yes	No	No	No	1	No variation either location	No variation either location	No variation either location	no gene	no gene	no gene	no gene	no gene	no gene	no gene	no gene	no gene
33230	4622	2	b	Yes	No	No	No	1	No variation either location	No variation either location	No variation either location	no gene	no gene	no gene	no gene	no gene	no gene	no gene	no gene	no gene
1290	5273	2	b	Yes	Yes	Yes	Yes	2	No variation either location	No variation either location	No variation either location	no variation	no variation	no variation	no variation	no variation	no variation	no variation	no variation	no variation
1381	1683	2	b	Yes	Yes	Yes	Yes	2	No variation either location	No variation either location	No variation either location	no variation	no variation	no variation	no variation	no variation	no variation	no variation	no variation	no variation
1415	1623	2	b	Yes	Yes	Yes	Yes	2	No variation either location	No variation either location	No variation either location	no variation	no variation	no variation	no variation	no variation	no variation	no variation	no variation	no variation
1459	1688	2	b	Yes	Yes	Yes	Yes	2	No variation either location	No variation either location	No variation either location	no variation	no variation	no variation	no variation	no variation	no variation	no variation	no variation	no variation
1491	3257	2	b	Yes	Yes	Yes	Yes	2	No variation either location	No variation either location	No variation either location	no variation	no variation	no variation	no variation	no variation	no variation	no variation	no variation	no variation
1539	3269	2	b	Yes	Yes	Yes	Yes	2	No variation either location	No variation either location	No variation either location	no variation	no variation	no variation	no variation	no variation	no variation	no variation	no variation	no variation
1557	3546	2	b	Yes	Yes	Yes	Yes	2	No variation either location	No variation either location	No variation either location	no variation	no variation	no variation	no variation	no variation	no variation	no variation	no variation	no variation
1597	3287	2	b	Yes	Yes	Yes	Yes	2	No variation either location	No variation either location	No variation either location	no variation	no variation	no variation	no variation	no variation	no variation	no variation	no variation	no variation
1606	1695	2	b	Yes	Yes	Yes	Yes	2	No variation either location	No variation either location	No variation either location	no variation	no variation	no variation	no variation	no variation	no variation	no variation	no variation	no variation
1621	3297	2	b	Yes	Yes	Yes	Yes	2	No variation either location	No variation either location	No variation either location	no variation	no variation	no variation	no variation	no variation	no variation	no variation	no variation	no variation
1642	3228	2	b	Yes	Yes	Yes	Yes	2	No variation either location	No variation either location	No variation either location	no variation	no variation	no variation	no variation	no variation	no variation	no variation	no variation	no variation
1364	4819	2	b	Yes	Yes	Yes	Yes	2	No variation either location	No variation either location	No variation either location	no variation	no variation	no variation	no variation	no variation	no variation	no variation	no variation	no variation
1429	5297	2	b	Yes	Yes	Yes	Yes	2	No variation either location	No variation either location	No variation either location	no variation	no variation	no variation	no variation	no variation	no variation	no variation	no variation	no variation
1450	3889	2	b	Yes	Yes	Yes	Yes	2	No variation either location	No variation either location	No variation either location	no variation	no variation	no variation	no variation	no variation	no variation	no variation	no variation	no variation
1482	3306, 12739	2	not subtyped due to missing data	Yes	Yes	Yes	Yes	2	No variation either location	No variation either location	No variation either location	no variation	no variation	no variation	no variation	no variation	no variation	no variation	no variation	no variation
1483	5309	2	b	Yes	Yes	Yes	Yes	2	No variation either location	No variation either location	No variation either location	no variation	no variation	no variation	no variation	no variation	no variation	no variation	no variation	no variation
1504	3475	2	b	Yes	Yes	Yes	Yes	2	No variation either location	No variation either location	No variation either location	no variation	no variation	no variation	no variation	no variation	no variation	no variation	no variation	no variation
1603	3524	2	b	Yes	Yes	Yes	Yes	2	No variation either location	No variation either location	No variation either location	no variation	no variation	no variation	no variation	no variation	no variation	no variation	no variation	no variation
1618	3527	2	b	Yes	Yes	Yes	Yes	2	No variation either location	No variation either location	No variation either location	no variation	no variation	no variation	no variation	no variation	no variation	no variation	no variation	no variation
1645	3537	2	b	Yes	Yes	Yes	Yes	2	No variation either location	No variation either location	No variation either location	no variation	no variation	no variation	no variation	no variation	no variation	no variation	no variation	no variation
1650	3540	2	b	Yes	Yes	Yes	Yes	2	No variation either location	No variation either location	No variation either location	no variation	no variation	no variation	no variation	no variation	no variation	no variation	no variation	no variation
1332	5276	2	b recombinant type 2	Yes	No	No	No	3	No variation either location	No variation either location	No variation either location	no gene	no gene	no gene	no gene	no gene	no gene	no gene	no gene	no gene
1465	1689	2	b	Yes	No	No	No	3	No variation either location	No variation either location	No variation either location	no gene	no gene	no gene	no gene	no gene	no gene	no gene	no gene	no gene
1563	3548	2	b	Yes	No	No	No	3	No variation either location	No variation either location	No variation either location	no gene	no gene	no gene	no gene	no gene	no gene	no gene	no gene	no gene
1578	3551	2	b	Yes	No	No	No	3	No variation either location	No variation either location	No variation either location	no gene	no gene	no gene	no gene	no gene	no gene	no gene	no gene	no gene
1588	5288	2	b	Yes	No	No	No	3	No variation either location	No variation either location	No variation either location	no gene	no gene	no gene	no gene	no gene	no gene	no gene	no gene	no gene
1602	3289	2	b	Yes	No	No	No	3	No variation either location	No variation either location	No variation either location	no gene	no gene	no gene	no gene	no gene	no gene	no gene	no gene	no gene
1610	3291	2	b	Yes	No	No	No	3	No variation either location	No variation either location	No variation either location	no gene	no gene	no gene	no gene	no gene	no gene	no gene	no gene	no gene
1624	1696	2	b	Yes	No	No	No	3	No variation either location	No variation either location	No variation either location	no gene	no gene	no gene	no gene	no gene	no gene	no gene	no gene	no gene
1309	3376	2	b	Yes	No	No	No	3	No variation either location	No variation either location	No variation either location	no gene	no gene	no gene	no gene	no gene	no gene	no gene	no gene	no gene
1522	3484	2	b recombinant type 1	Yes	No	No	No	3	No variation either location	No variation either location	No variation either location	no gene	no gene	no gene	no gene	no gene	no gene	no gene	no gene	no gene
1533	6454	2	b	Yes	No	No	No	3	No variation either location	No variation either location	No variation either location	no gene	no gene	no gene	no gene	no gene	no gene	no gene	no gene	no gene
1552	3501	2	b	Yes	No	No	No	3	No variation either location	No variation either location	No variation either location	no gene	no gene	no gene	no gene	no gene	no gene	no gene	no gene	no gene
1596	3521	2	b	Yes	No	No	No	3	No variation either location	No variation either location	No variation either location	no gene	no gene	no gene	no gene	no gene	no gene	no gene	no gene	no gene
56467g	11594	2	b recombinant type 2	Yes	No	No	No	3	No variation either location	No variation either location	No variation either location	no gene	no gene	no gene	no gene	no gene	no gene	no gene	no gene	no gene
56470h	11595	2	b recombinant type 2	Yes	No	No	No	3	No variation either location	No variation either location	No variation either location	no gene	no gene	no gene	no gene	no gene	no gene	no gene	no gene	no gene
1383	1684	2	e	Yes	No	Yes	Yes	4	No variation either location	No variation either location	No variation either location	no gene	no gene	no gene	no variation	no variation	no variation	no variation	no variation	no variation
1396	1622	2	b	Yes	No	Yes	Yes	4	No variation either location	No variation either location	No variation either location	no gene	no gene	no gene	no variation	no variation	no variation	no variation	no variation	no variation
1484	1627	2	b	Yes	No	Yes	Yes	4	No variation either location	No variation either location	No variation either location	no gene	no gene	no gene	no variation	no variation	no variation	no variation	no variation	no variation
1585	3552	2	b	Yes	No	Yes	Yes	4	No variation either location	No variation either location	No variation either location	no gene	no gene	no gene	no variation	no variation	no variation	no variation	no variation	no variation
1609	1638	2	b	Yes	No	Yes	Yes	4	No variation either location	No variation either location	No variation either location	no gene	no gene	no gene	no variation	no variation	no variation	no variation	no variation	no variation
1633	1698	2	b	Yes	No	Yes	Yes	4	No variation either location	No variation either location	No variation either location	no gene	no gene	no gene	no variation	no variation	no variation	no variation	no variation	no variation
1406	4838	2	b	Yes	No	Yes	Yes	4	No variation either location	No variation either location	No variation either location	no gene	no gene	no gene	no variation	no variation	no variation	no variation	no variation	no variation
1489	5311	2	b	Yes	No	Yes	Yes	4	No variation either location	No variation either location	No variation either location	no gene	no gene	no gene	no variation	no variation	no variation	no variation	no variation	no variation
1641	3536	2	b	Yes	No	Yes	Yes	4	No variation either location	No variation either location	No variation either location	no gene	no gene	no gene	no variation	no variation	no variation	no variation	no variation	no variation
37681	4016	2	b	Yes	No	Yes	Yes	4	No variation either location	No variation either location	No variation either location	no gene	no gene	no gene	no variation	no variation	no variation	no variation	no variation	no variation
37682	4017	2	b	Yes	No	Yes	Yes	4	No variation either location	No variation either location	No variation either location	no gene	no gene	no gene	no variation	no variation	no variation	no variation	no variation	no variation
37683	4018	2	b	Yes	No	Yes	Yes	4	No variation either location	No variation either location	No variation either location	no gene	no gene	no gene	no variation	no variation	no variation	no variation	no variation	no variation
37837	4044	2	b	Yes	No	Yes	Yes	4	No variation either location	No variation either location	No variation either location	no gene	no gene	no gene	no variation	no variation	no variation	no variation	no variation	no variation
37838	4045	2	b	Yes	No	Yes	Yes	4	No variation either location	No variation either location	No variation either location	no gene	no gene	no gene	no variation	no variation	no variation	no variation	no variation	no variation
38957	5423	2	b	Yes	No	Yes	Yes	4	No variation either location	No variation either location	No variation either location	no gene	no gene	no gene	no variation	no variation	no variation	no variation	no variation	no variation
38958	5424	2	b	Yes	No	Yes	Yes	4	No variation either location	No variation either location	No variation either location	no gene	no gene	no gene	no variation	no variation	no variation	no variation	no variation	no variation
38959	5425	2	b	Yes	No	Yes	Yes	4	No variation either location	No variation either location	No variation either location	no gene	no gene	no gene	no variation	no variation	no variation	no variation	no variation	no variation
38993	6485	2	b	Yes	No	Yes	Yes	4	No variation either location	No variation either location	No variation either location	no gene	no gene	no gene	no variation	no variation	no variation	no variation	no variation	no variation
38994	5430	2	b	Yes	No	Yes	Yes	4	No variation either location	No variation either location	No variation either location	no gene	no gene	no gene	no variation	no variation	no variation	no variation	no variation	no variation
38995	5431	2	b	Yes	No	Yes	Yes	4	No variation either location	No variation either location	No variation either location	no gene	no gene	no gene	no variation	no variation	no variation	no variation	no variation	no variation
39011	5432	2	b	Yes	No	Yes	Yes	4	No variation either location	No variation either location	No variation either location	no gene	no gene	no gene	no variation	no variation	no variation	no variation	no variation	no variation
39012	5433	2	b	Yes	No	Yes	Yes	4	No variation either location	No variation either location	No variation either location	no gene	no gene	no gene	no variation	no variation	no variation	no variation	no variation	no variation
39013	5434	2	b	Yes	No	Yes	Yes	4	No variation either location	No variation either location	No variation either location	no gene	no gene	no gene	no variation	no variation	no variation	no variation	no variation	no variation
39119	5448	2	b	Yes	No	Yes	Yes	4	No variation either location	No variation either location	No variation either location	no gene	no gene	no gene	no variation	no variation	no variation	no variation	no variation	no variation
39120	5449	2	b	Yes	No	Yes	Yes	4	No variation either location	No variation either location	No variation either location	no gene	no gene	no gene	no variation	no variation	no variation	no variation	no variation	no variation
39121	5450	2	b	Yes	No	Yes	Yes	4	No variation either location	No variation either location	No variation either location	no gene	no gene	no gene	no variation	no variation	no variation	no variation	no variation	no variation
39146	5452	2	b	Yes	No	Yes	Yes	4	No variation either location	No variation either location	No variation either location	no gene	no gene	no gene	no variation	no variation	no variation	no variation	no variation	no variation
39157	5454	2	b	Yes	No	Yes	Yes	4	No variation either location	No variation either location	No variation either location	no gene	no gene	no gene	no variation	no variation	no variation	no variation	no variation	no variation
39158	5455	2	b	Yes	No	Yes	Yes	4	No variation either location	No variation either location	No variation either location	no gene	no gene	no gene	no variation	no variation	no variation	no variation	no variation	no variation
39159	5456	2	b	Yes	No	Yes	Yes	4	No variation either location	No variation either location	No variation either location	no gene	no gene	no gene	no variation	no variation	no variation	no variation	no variation	no variation
39215	5466	2	b	Yes	No	Yes	Yes	4	No variation either location	No variation either location	No variation either location	no gene	no gene	no gene	no variation	no variation	no variation	no variation	no variation	no variation
39216	5467	2	b	Yes	No	Yes	Yes	4	No variation either location	No variation either location	No variation either location	no gene	no gene	no gene	no variation	no variation	no variation	no variation	no variation	no variation
39217	5468	2	b	Yes	No	Yes	Yes	4	No variation either location	No variation either location	No variation either location	no gene	no gene	no gene	no variation	no variation	no variation	no variation	no variation	no variation
39227	5469	2	b	Yes	No	Yes	Yes	4	No variation either location	No variation either location	No variation either location	no gene	no gene	no gene	no variation	no variation	no variation	no variation	no variation	no variation
39228	5470	2	b	Yes	No	Yes	Yes	4	No variation either location	No variation either location	No variation either location	no gene	no gene	no gene	no variation	no variation	no variation	no variation	no variation	no variation
39229	5471	2	b	Yes	No	Yes	Yes	4	No variation either location	No variation either location	No variation either location	no gene	no gene	no gene	no variation	no variation	no variation	no variation	no variation	no variation
32699	4600	2	b	Yes	No	Yes	Yes	4	No variation either location	No variation either location	No variation either location	no gene	no gene	no gene	no variation	no variation	no variation	no variation	no variation	no variation
32700	4601	2	b	Yes	No	Yes	Yes	4	No variation either location	No variation either location	No variation either location	no gene	no gene	no gene	no variation	no variation	no variation	no variation	no variation	no variation
32701	4602	2	b	Yes	No	Yes	Yes	4	No variation either location	No variation either location	No variation either location	no gene	no gene	no gene	no variation	no variation	no variation	no variation	no variation	no variation
32702	4603	2	b	Yes	No	Yes	Yes	4	No variation either location	No variation either location	No variation either location	no gene	no gene	no gene	no variation	no variation	no variation	no variation	no variation	no variation
32703	4604	2	b	Yes	No	Yes	Yes	4	No variation either location	No variation either location	No variation either location	no gene	no gene	no gene	no variation	no variation	no variation	no variation	no variation	no variation
32704	4605	2	b	Yes	No	Yes	Yes	4	No variation either location	No variation either location	No variation either location	no gene	no gene	no gene	no variation	no variation	no variation	no variation	no variation	no variation
32708	4609	2	b	Yes	No	Yes	Yes	4	No variation either location	No variation either location	No variation either location	no gene	no gene	no gene	no variation	no variation	no variation	no variation	no variation	no variation
32711	4612	2	b	Yes	No	Yes	Yes	4	No variation either location	No variation either location	No variation either location	no gene	no gene	no gene	no variation	no variation	no variation	no variation	no variation	no variation
32713	4614	2	b	Yes	No	Yes	Yes	4	No variation either location	No variation either location	No variation either location	no gene	no gene	no gene	no variation	no variation	no variation	no variation	no variation	no variation
32715	4616	2	b	Yes	No	Yes	Yes	4	No variation either location	No variation either location	No variation either location	no gene	no gene	no gene	no variation	no variation	no variation	no variation	no variation	no variation
32716	4617	2	b	Yes	No	Yes	Yes	4	No variation either location	No variation either location	No variation either location	no gene	no gene	no gene	no variation	no variation	no variation	no variation	no variation	no variation
32717	4618	2	b	Yes	No	Yes	Yes	4	No variation either location	No variation either location	No variation either location	no gene	no gene	no gene	no variation	no variation	no variation	no variation	no variation	no variation
32718	4619	2	b	Yes	No	Yes	Yes	4	No variation either location	No variation either location	No variation either location	no gene	no gene	no gene	no variation	no variation	no variation	no variation	no variation	no variation
32719	4620	2	b	Yes	No	Yes	Yes	4	No variation either location	No variation either location	No variation either location	no gene	no gene	no gene	no variation	no variation	no variation	no variation	no variation	no variation
32975	4725	2	b	Yes	No	Yes	Yes	4	No variation either location	No variation either location	No variation either location	no gene	no gene	no gene	no variation	no variation	no variation	no variation	no variation	no variation
32986	6459	2	b	Yes	No	Yes	Yes	4	No variation either location	No variation either location	No variation either location	no gene	no gene	no gene	no variation	no variation	no variation	no variation	no variation	no variation
32987	4718	2	b	Yes	No	Yes	Yes	4	No variation either location	No variation either location	No variation either location	no gene	no gene	no gene	no variation	no variation	no variation	no variation	no variation	no variation
32988	4719	2	b	Yes	No	Yes	Yes	4	No variation either location	No variation either location	No variation either location	no gene	no gene	no gene	no variation	no variation	no variation	no variation	no variation	no variation
32998	4687	2	b	Yes	No	Yes	Yes	4	No variation either location	No variation either location	No variation either location	no gene	no gene	no gene	no variation	no variation	no variation	no variation	no variation	no variation
32999	4688	2	b	Yes	No	Yes	Yes	4	No variation either location	No variation either location	No variation either location	no gene	no gene	no gene	no variation	no variation	no variation	no variation	no variation	no variation
33000	4689	2	b	Yes	No	Yes	Yes	4	No variation either location	No variation either location	No variation either location	no gene	no gene	no gene	no variation	no variation	no variation	no variation	no variation	no variation
33001	4690	2	b	Yes	No	Yes	Yes	4	No variation either location	No variation either location	No variation either location	no gene	no gene	no gene	no variation	no variation	no variation	no variation	no variation	no variation
33002	4691	2	b	Yes	No	Yes	Yes	4	No variation either location	No variation either location	No variation either location	no gene	no gene	no gene	no variation	no variation	no variation	no variation	no variation	no variation
33003	4692	2	b	Yes	No	Yes	Yes	4	No variation either location	No variation either location	No variation either location	no gene	no gene	no gene	no variation	no variation	no variation	no variation	no variation	no variation
33004	4693	2	b	Yes	No	Yes	Yes	4	No variation either location	No variation either location	No variation either location	no gene	no gene	no gene	no variation	no variation	no variation	no variation	no variation	no variation
33005	4694	2	b	Yes	No	Yes	Yes	4	No variation either location	No variation either location	No variation either location	no gene	no gene	no gene	no variation	no variation	no variation	no variation	no variation	no variation
33006	4720	2	b	Yes	No	Yes	Yes	4	No variation either location	No variation either location	No variation either location	no gene	no gene	no gene	no variation	no variation	no variation	no variation	no variation	no variation
33007	4721	2	b	Yes	No	Yes	Yes	4	No variation either location	No variation either location	No variation either location	no gene	no gene	no gene	no variation	no variation	no variation	no variation	no variation	no variation
33008	4722	2	b	Yes	No	Yes	Yes	4	No variation either location	No variation either location	No variation either location	no gene	no gene	no gene	no variation	no variation	no variation	no variation	no variation	no variation
33009	4723	2	b	Yes	No	Yes	Yes	4	No variation either location	No variation either location	No variation either location	no gene	no gene	no gene	no variation	no variation	no variation	no variation	no variation	no variation
33011	4695	2	b	Yes	No	Yes	Yes	4	No variation either location	No variation either location	No variation either location	no gene	no gene	no gene	no variation	no variation	no variation	no variation	no variation	no variation
33012	4696	2	b	Yes	No	Yes	Yes	4	No variation either location	No variation either location	No variation either location	no gene	no gene	no gene	no variation	no variation	no variation	no variation	no variation	no variation
33013	4697	2	b	Yes	No	Yes	Yes	4	No variation either location	No variation either location	No variation either location	no gene	no gene	no gene	no variation	no variation	no variation	no variation	no variation	no variation
33014	4698	2	b	Yes	No	Yes	Yes	4	No variation either location	No variation either location	No variation either location	no gene	no gene	no gene	no variation	no variation	no variation	no variation	no variation	no variation
33015	4699	2	b	Yes	No	Yes	Yes	4	No variation either location	No variation either location	No variation either location	no gene	no gene	no gene	no variation	no variation	no variation	no variation	no variation	no variation
33016	4700	2	b	Yes	No	Yes	Yes	4	No variation either location	No variation either location	No variation either location	no gene	no gene	no gene	no variation	no variation	no variation	no variation	no variation	no variation
33017	4701	2	b	Yes	No	Yes	Yes	4	No variation either location	No variation either location	No variation either location	no gene	no gene	no gene	no variation	no variation	no variation	no variation	no variation	no variation
33018	4702	2	b	Yes	No	Yes	Yes	4	No variation either location	No variation either location	No variation either location	no gene	no gene	no gene	no variation	no variation	no variation	no variation	no variation	no variation
33019	4703	2	b	Yes	No	Yes	Yes	4	No variation either location	No variation either location	No variation either location	no gene	no gene	no gene	no variation	no variation	no variation	no variation	no variation	no variation
33020	4704	2	b	Yes	No	Yes	Yes	4	No variation either location	No variation either location	No variation either location	no gene	no gene	no gene	no variation	no variation	no variation	no variation	no variation	no variation
33170	4779	2	b	Yes	No	Yes	Yes	4	No variation either location	No variation either location	No variation either location	no gene	no gene	no gene	no variation	no variation	no variation	no variation	no variation	no variation
33171	4780	2	b	Yes	No	Yes	Yes	4	No variation either location	No variation either location	No variation either location	no gene	no gene	no gene	no variation	no variation	no variation	no variation	no variation	no variation
33172	4781	2	b	Yes	No	Yes	Yes	4	No variation either location	No variation either location	No variation either location	no gene	no gene	no gene	no variation	no variation	no variation	no variation	no variation	no variation
33173	4782	2	b	Yes	No	Yes	Yes	4	No variation either location	No variation either location	No variation either location	no gene	no gene	no gene	no variation	no variation	no variation	no variation	no variation	no variation
33174	4783	2	b	Yes	No	Yes	Yes	4	No variation either location	No variation either location	No variation either location	no gene	no gene	no gene	no variation	no variation	no variation	no variation	no variation	no variation
33175	4784	2	b	Yes	No	Yes	Yes	4	No variation either location	No variation either location	No variation either location	no gene	no gene	no gene	no variation	no variation	no variation	no variation	no variation	no variation
33176	4785	2	b	Yes	No	Yes	Yes	4	No variation either location	No variation either location	No variation either location	no gene	no gene	no gene	no variation	no variation	no variation	no variation	no variation	no variation
33177	4786	2	b	Yes	No	Yes	Yes	4	No variation either location	No variation either location	No variation either location	no gene	no gene	no gene	no variation	no variation	no variation	no variation	no variation	no variation
33178	4787	2	b	Yes	No	Yes	Yes	4	No variation either location	No variation either location	No variation either location	no gene	no gene	no gene	no variation	no variation	no variation	no variation	no variation	no variation
33179	4788	2	b	Yes	No	Yes	Yes	4	No variation either location	No variation either location	No variation either location	no gene	no gene	no gene	no variation	no variation	no variation	no variation	no variation	no variation
33180	4789	2	b	Yes	No	Yes	Yes	4	No variation either location	No variation either location	No variation either location	no gene	no gene	no gene	no variation	no variation	no variation	no variation	no variation	no variation
33181	4790	2	b	Yes	No	Yes	Yes	4	No variation either location	No variation either location	No variation either location	no gene	no gene	no gene	no variation	no variation	no variation	no variation	no variation	no variation
33192	4791	2	b	Yes	No	Yes	Yes	4	No variation either location	No variation either location	No variation either location	no gene	no gene	no gene	no variation	no variation	no variation	no variation	no variation	no variation
33193	4792	2	b	Yes	No	Yes	Yes	4	No variation either location	No variation either location	No variation either location	no gene	no gene	no gene	no variation	no variation	no variation	no variation	no variation	no variation
33194	4793	2	b	Yes	No	Yes	Yes	4	No variation either location	No variation either location	No variation either location	no gene	no gene	no gene	no variation	no variation	no variation	no variation	no variation	no variation
33195	4794	2	b	Yes	No	Yes	Yes	4	No variation either location	No variation either location	No variation either location	no gene	no gene	no gene	no variation	no variation	no variation	no variation	no variation	no variation
33196	4795	2	b	Yes	No	Yes	Yes	4	No variation either location	No variation either location	No variation either location	no gene	no gene	no gene	no variation	no variation	no variation	no variation	no variation	no variation
33197	4796	2	b	Yes	No	Yes	Yes	4	No variation either location	No variation either location	No variation either location	no gene	no gene	no gene	no variation	no variation	no variation	no variation	no variation	no variation
33198	4797	2	b	Yes	No	Yes	Yes	4	No variation either location	No variation either location	No variation either location	no gene	no gene	no gene	no variation	no variation	no variation	no variation	no variation	no variation
33199	4798	2	b	Yes	No	Yes	Yes	4	No variation either location	No variation either location	No variation either location	no gene	no gene	no gene	no variation	no variation	no variation	no variation	no variation	no variation
33200	6464	2	b	Yes	No	Yes	Yes	4	No variation either location	No variation either location	No variation either location	no gene	no gene	no gene	no variation	no variation	no variation	no variation	no variation	no variation
33201	4800	2	b	Yes	No	Yes	Yes	4	No variation either location	No variation either location	No variation either location	no gene	no gene	no gene	no variation	no variation	no variation	no variation	no variation	no variation
33202	4801	2	b	Yes	No	Yes	Yes	4	No variation either location	No variation either location	No variation either location	no gene	no gene	no gene	no variation	no variation	no variation	no variation	no variation	no variation
33203	4802	2	b	Yes	No	Yes	Yes	4	No variation either location	No variation either location	No variation either location	no gene	no gene	no gene	no variation	no variation	no variation	no variation	no variation	no variation
33229	4621	2	b	Yes	No	Yes	Yes	4	No variation either location	No variation either location	No variation either location	no gene	no gene	no gene	no variation	no variation	no variation	no variation	no variation	no variation
33231	4623	2	b	Yes	No	Yes	Yes	4	No variation either location	No variation either location	No variation either location	no gene	no gene	no gene	no variation	no variation	no variation	no variation	no variation	no variation
33289	4726	2	b	Yes	No	Yes	Yes	4	No variation either location	No variation either location	No variation either location	no gene	no gene	no gene	no variation	no variation	no variation	no variation	no variation	no variation
33290	4727	2	b	Yes	No	Yes	Yes	4	No variation either location	No variation either location	No variation either location	no gene	no gene	no gene	no variation	no variation	no variation	no variation	no variation	no variation
33291	6461	2	b	Yes	No	Yes	Yes	4	No variation either location	No variation either location	No variation either location	no gene	no gene	no gene	no variation	no variation	no variation	no variation	no variation	no variation
33292	4729	2	b	Yes	No	Yes	Yes	4	No variation either location	No variation either location	No variation either location	no gene	no gene	no gene	no variation	no variation	no variation	no variation	no variation	no variation
33293	4730	2	b	Yes	No	Yes	Yes	4	No variation either location	No variation either location	No variation either location	no gene	no gene	no gene	no variation	no variation	no variation	no variation	no variation	no variation
33294	4731	2	b	Yes	No	Yes	Yes	4	No variation either location	No variation either location	No variation either location	no gene	no gene	no gene	no variation	no variation	no variation	no variation	no variation	no variation
33295	4732	2	b	Yes	No	Yes	Yes	4	No variation either location	No variation either location	No variation either location	no gene	no gene	no gene	no variation	no variation	no variation	no variation	no variation	no variation
33296	4733	2	b	Yes	No	Yes	Yes	4	No variation either location	No variation either location	No variation either location	no gene	no gene	no gene	no variation	no variation	no variation	no variation	no variation	no variation
33297	4734	2	b	Yes	No	Yes	Yes	4	No variation either location	No variation either location	No variation either location	no gene	no gene	no gene	no variation	no variation	no variation	no variation	no variation	no variation
33298	4735	2	b	Yes	No	Yes	Yes	4	No variation either location	No variation either location	No variation either location	no gene	no gene	no gene	no variation	no variation	no variation	no variation	no variation	no variation
33299	4736	2	b	Yes	No	Yes	Yes	4	No variation either location	No variation either location	No variation either location	no gene	no gene	no gene	no variation	no variation	no variation	no variation	no variation	no variation
33300	4737	2	b	Yes	No	Yes	Yes	4	No variation either location	No variation either location	No variation either location	no gene	no gene	no gene	no variation	no variation	no variation	no variation	no variation	no variation
33301	4738	2	b	Yes	No	Yes	Yes	4	No variation either location	No variation either location	No variation either location	no gene	no gene	no gene	no variation	no variation	no variation	no variation	no variation	no variation
33302	4739	2	b	Yes	No	Yes	Yes	4	No variation either location	No variation either location	No variation either location	no gene	no gene	no gene	no variation	no variation	no variation	no variation	no variation	no variation
33303	4740	2	b	Yes	No	Yes	Yes	4	No variation either location	No variation either location	No variation either location	no gene	no gene	no gene	no variation	no variation	no variation	no variation	no variation	no variation
33304	4741	2	b	Yes	No	Yes	Yes	4	No variation either location	No variation either location	No variation either location	no gene	no gene	no gene	no variation	no variation	no variation	no variation	no variation	no variation
33305	4742	2	b	Yes	No	Yes	Yes	4	No variation either location	No variation either location	No variation either location	no gene	no gene	no gene	no variation	no variation	no variation	no variation	no variation	no variation
33306	4743	2	b	Yes	No	Yes	Yes	4	No variation either location	No variation either location	No variation either location	no gene	no gene	no gene	no variation	no variation	no variation	no variation	no variation	no variation
33307	4746	2	b	Yes	No	Yes	Yes	4	No variation either location	No variation either location	No variation either location	no gene	no gene	no gene	no variation	no variation	no variation	no variation	no variation	no variation
32974	6460	1	not subtyped due to missing data	Yes	No	Yes	Yes	4	No variation either location	No variation either location	No variation either location	no gene	no gene	no gene	no variation	no variation	no variation	no variation	no variation	no variation
1419	1687	2	b	Yes	Yes	No	No	5	No variation either location	No variation either location	No variation either location	no variation	no variation	no variation	no gene	no gene	no gene	no gene	no gene	no gene
1342	4806	2	b	Yes	Yes	No	No	5	No variation either location	No variation either location	No variation either location	no variation	no variation	no variation	no gene	no gene	no gene	no gene	no gene	no gene
1405	4837	2	b	Yes	Yes	No	No	5	No variation either location	No variation either location	No variation either location	no variation	no variation	no variation	no gene	no gene	no gene	no gene	no gene	no gene
1421	5292	2	b	Yes	Yes	No	No	5	No variation either location	No variation either location	No variation either location	no variation	no variation	no variation	no gene	no gene	no gene	no gene	no gene	no gene
1584	3516	2	b recombinant type 1	Yes	Yes	No	No	6	No variation either location	No variation either location	No variation either location	no variation	no variation	no variation	no gene	no gene	no gene	no gene	no gene	no gene
1576	1635	2	b	Yes	Yes	Yes	Yes	7	No variation either location	No variation either location	No variation either location	no variation	no variation	no variation	no variation	no variation	no variation	no variation	no variation	no variation
bClawson et al, BMC Genomics, 2016.
