# Supplementary material for: Development of a Multiplex Real-Time PCR Assay for Predicting Macrolide and Tetracycline Resistance Associated with Bacterial Pathogens of Bovine Respiratory Disease
Source: Pathogens. 2021 Jan 13;10(1):64. doi: 10.3390/pathogens10010064 (PMC7828349; doi:10.3390/pathogens10010064)
Supplement: Supplementary file 1 [file pathogens-10-00064-s001.zip › Supplementary materials - Table S3.xlsx]

## Sheet: Sheet1
Supplementary materials - Table S1: Isolates used in MALDI study (M. haemolytica WGS isolates)
Isolate Minilims Number	STATE or PROVINCE	YEAR OF ISOLATION	Genotype	Subtype	Detection of sequence homologous to the conserved backbone of ICEMh, ICEPmu1and related homologs	Detection of homolog to antibiotic resistance genes on either ICEMh1 or ICEPmu1
						aphA1	strB	strA	aadB	aadA25	sul2	floR	tetH	blaOXA-2	erm42	msrE	mphE	ct green=erm(42)	ct orange=msrE	ct red=ICEtetR/H	ct yellow=mpHE
1562	Idaho	2010	2	b	Yes	Yes	Yes	Yes	No	No	Yes	No	Yes	No	No	No	No			18.35
1590	Nebraska	2010	2	b	Yes	Yes	Yes	Yes	No	No	Yes	No	Yes	No	No	No	No			17.76
1621	Nebraska	2011	2	b	Yes	Yes	Yes	Yes	Yes	Yes	Yes	Yes	Yes	Yes	Yes	Yes	Yes	17.7	32.7	17.68	15.8
1629	Nebraska	2011	2	e	Yes	No	No	No	No	No	No	No	No	No	No	No	No
22549	Missouri	2013	2	e	Yes	No	No	No	No	No	No	No	No	No	No	No	No
22604	Missouri	2013	1	f	No	No	No	No	No	No	No	No	No	No	No	No	No
23217	Tennessee	2013	1	e	No	No	No	No	No	No	No	No	No	No	No	No	No
23299	Tennessee	2013	1	i	No	No	No	No	No	No	No	No	No	No	No	No	No
23309	Tennessee	2013	1	i	No	No	No	No	No	No	No	No	No	No	No	No	No
23311	Tennessee	2013	1	i	No	No	No	No	No	No	No	No	No	No	No	No	No
23348	Tennessee	2013	1	i	No	No	No	No	No	No	No	No	No	No	No	No	No
23456	Tennessee	2013	2	c	Yes	No	No	No	No	No	No	No	No	No	No	No	No
23473	Tennessee	2013	1	e	No	No	No	No	No	No	No	No	No	No	No	No	No
23533	Missouri	2013	1	c	No	No	No	No	No	No	No	No	No	No	No	No	No
23570	Missouri	2013	1	c	No	No	No	No	No	No	No	No	No	No	No	No	No
23580	Missouri	2013	1	c	No	No	No	No	No	No	No	No	No	No	No	No	No
28226	Kentucky	2013	1	i	No	No	No	No	No	No	No	No	No	No	No	No	No
28229	Kentucky	2013	1	b	No	No	No	No	No	No	No	No	No	No	No	No	No
28240	Kentucky	2013	1	f	No	No	No	No	No	No	No	No	No	No	No	No	No
28284	Kentucky	2013	1	b	No	No	No	No	No	No	No	No	No	No	No	No	No
28454	Kentucky	2013	1	b	No	No	No	No	No	No	No	No	No	No	No	No	No
28488	Kentucky	2013	2	d	Yes	No	No	No	No	No	No	No	No	No	No	No	No
32563	Kansasa	2013	2	b	Yes	Yes	Yes	Yes	No	No	Yes	No	Yes	No	No	No	No			19.87
32635	Kansasa	2013	2	b	Yes	Yes	Yes	Yes	No	No	Yes	No	Yes	No	No	No	No			20.49
32864	Kansasa	2013	2	c	Yes	No	No	No	No	No	No	No	No	No	No	No	No
33170	Kansasa	2013	2	b	Yes	No	No	No	Yes	Yes	No	No	Yes	Yes	No	Yes	Yes		35.24	22.21	21.1
33204	Kansasa	2013	1	f	No	No	No	No	No	No	No	No	No	No	No	No	No
33749	Kansasa	2013	1	b recombinant with clade 2	No	No	No	No	No	No	No	No	No	No	No	No	No
33924	Kansasa	2013	1	b	No	No	No	No	No	No	No	No	No	No	No	No	No
33982	Kansasa	2013	1	i	No	No	No	No	No	No	No	No	No	No	No	No	No
34142	Kansasa	2013	1	b	No	No	No	No	No	No	No	No	No	No	No	No	No
34180	Kansasa	2013	1	i	No	No	No	No	No	No	No	No	No	No	No	No	No
39434	Kansasa	2013	1	f	No	No	No	No	No	No	No	No	No	No	No	No	No
56333	Tennessee	2013	1	b	No	No	No	No	No	No	No	No	No	No	No	No	No
aAnimal from which the strain was isolated was shipped to Kansas from sale barn location in either Kentucky, Missouri, or Tennessee.
